# Supplementary material for: Chinese Herbal Extracts Mitigate Ammonia Generation in the Cecum of Laying Hens: An In Vitro Study
Source: Animals (Basel). 2023 Sep 20;13(18):2969. doi: 10.3390/ani13182969 (PMC10525658; doi:10.3390/ani13182969)
Supplement: Supplementary file 1 [file animals-13-02969-s001.zip]

Archive with 1 entries (1 files):
- animals-2530644-supplementary.pdf
